# Supplementary material for: Simulation of Neutron/Self-Emitted Gamma Attenuation and Effects of Silane Surface Treatment on Mechanical and Wear Resistance Properties of Sm2O3/UHMWPE Composites
Source: Polymers (Basel). 2021 Oct 2;13(19):3390. doi: 10.3390/polym13193390 (PMC8512719; doi:10.3390/polym13193390)
Supplement: Supplementary file 1 [file polymers-13-03390-s001.zip]

Archive with 1 entries (1 files):
- polymers-1388051-supplementary.pdf
